# Supplementary material for: Optimization of Eugenol, Camphor, and Terpineol Mixture Using Simplex-Centroid Design for Targeted Inhibition of Key Antidiabetic Enzymes
Source: Curr Issues Mol Biol. 2025 Jul 2;47(7):512. doi: 10.3390/cimb47070512 (PMC12293521; doi:10.3390/cimb47070512)
Supplement: Supplementary file 1 [file cimb-47-00512-s001.zip]

Archive with 1 entries (1 files):
- cimb-3729933-supplementary.pdf
